# Supplementary material for: 2,4,5-Tris(pyridin-4-yl)-4,5-dihydro-1,3-oxazole
Source: Acta Crystallogr Sect E Struct Rep Online. 2012 May 26;68(Pt 6):o1873. doi: 10.1107/S1600536812022611 (PMC3379436; doi:10.1107/S1600536812022611)
Supplement: Supplementary file 1 [file e-68-o1873-sup1.cif]

##############################################################################
#                                                                            #
# This CIF contains the data in a paper accepted for publication in          #
# Acta Crystallographica Section E. It conforms to the requirements of       #
# Notes for Authors for Acta Crystallographica Section E, and has been       #
# peer reviewed under the auspices of the IUCr Commission on Journals.       #
#                                                                            #
# Full details of the Crystallographic Information File format               #
# are given in the paper "The Crystallographic Information File (CIF):       #
# a New Standard Archive File for Crystallography" by S. R. Hall, F. H.      #
# Allen and I. D. Brown [Acta Cryst. (1991), A47, 655-685].                  #
#                                                                            #
# The current version of the core CIF dictionary is obtainable from          #
# ftp://ftp.iucr.org/pub/cif_core.dic.                                       #
#                                                                            #
# Software is freely available for graphical display of the structure(s)     #
# in this CIF. For information consult the CIF software page                 #
# http://www.iucr.org/resources/cif/software.                                #
#                                                                            #
# This file may be used for bona fide research purposes within the           #
# scientific community so long as proper attribution is given to the journal # 
# article from which it was obtained.                                        #
#                                                                            #
##############################################################################
data_I
_audit_creation_method     SHELXL-97
_chemical_name_systematic
;
2,4,5-Tris(pyridin-4-yl)-4,5-dihydro-1,3-oxazole
;
_chemical_name_common     ?
_chemical_formula_moiety     'C18 H14 N4 O'
_chemical_formula_sum     'C18 H14 N4 O'
_chemical_formula_iupac     'C18 H14 N4 O'
_chemical_formula_weight     302.33
_chemical_melting_point     ?
_symmetry_cell_setting     orthorhombic
_symmetry_space_group_name_H-M     'P b c n'
_symmetry_space_group_name_Hall     '-P 2n 2ab'
loop_
    _symmetry_equiv_pos_as_xyz
    'x, y, z'
    '-x+1/2, -y+1/2, z+1/2'
    '-x, y, -z+1/2'
    'x+1/2, -y+1/2, -z'
    '-x, -y, -z'
    'x-1/2, y-1/2, -z-1/2'
    'x, -y, z-1/2'
    '-x-1/2, y-1/2, z'
_cell_length_a     15.9777(13)
_cell_length_b     11.4504(9)
_cell_length_c     7.7573(6)
_cell_angle_alpha     90.00
_cell_angle_beta     90.00
_cell_angle_gamma     90.00
_cell_volume     1419.21(19)
_cell_formula_units_Z     4
_cell_measurement_reflns_used     5620
_cell_measurement_theta_min     2.19
_cell_measurement_theta_max     28.30
_cell_measurement_temperature     293(2)
_exptl_crystal_description     'rectangular prism'
_exptl_crystal_colour     'colorless'
_exptl_crystal_size_max     0.43
_exptl_crystal_size_mid     0.38
_exptl_crystal_size_min     0.34
_exptl_crystal_density_diffrn     1.415
_exptl_crystal_density_meas     ?
_exptl_crystal_density_method     'not measured'
_exptl_crystal_F_000     632
_exptl_absorpt_coefficient_mu     0.092
_exptl_absorpt_correction_type     multi-scan
_exptl_absorpt_process_details     '(SADABS; Bruker, 2001)'
_exptl_absorpt_correction_T_min     0.962
_exptl_absorpt_correction_T_max     0.969
_exptl_special_details
;
;
_diffrn_ambient_temperature     293(2)
_diffrn_radiation_type     MoK\a
_diffrn_radiation_wavelength     0.71073
_diffrn_radiation_source     'fine-focus sealed tube'
_diffrn_radiation_monochromator     graphite
_diffrn_measurement_device_type     'Bruker SMART CCD area-detector'
_diffrn_measurement_method     '\f and \w scans'
_diffrn_detector_area_resol_mean     ?
_diffrn_reflns_number     12571
_diffrn_reflns_av_R_equivalents     0.0296
_diffrn_reflns_av_sigmaI/netI     0.0176
_diffrn_reflns_theta_min     2.19
_diffrn_reflns_theta_max     25.00
_diffrn_reflns_theta_full     25.00
_diffrn_measured_fraction_theta_max     1.000
_diffrn_measured_fraction_theta_full     1.000
_diffrn_reflns_limit_h_min     -19
_diffrn_reflns_limit_h_max     19
_diffrn_reflns_limit_k_min     -13
_diffrn_reflns_limit_k_max     13
_diffrn_reflns_limit_l_min     -9
_diffrn_reflns_limit_l_max     9
_diffrn_standards_number     0
_diffrn_standards_interval_count     .
_diffrn_standards_interval_time     .
_diffrn_standards_decay_%     ?
_refine_special_details
;
Refinement of <i>F</i>^2^ against ALL reflections. The weighted <i>R</i>-factor
<i>wR</i> and goodness of fit <i>S</i> are based on <i>F</i>^2^, conventional
<i>R</i>-factors <i>R</i> are based on <i>F</i>, with <i>F</i> set to zero for
negative <i>F</i>^2^. The threshold expression of <i>F</i>^2^ >
\s(<i>F</i>^2^) is used only for calculating <i>R</i>-factors(gt) <i>etc</i>.
and is not relevant to the choice of reflections for refinement.
<i>R</i>-factors based on <i>F</i>^2^ are statistically about twice as large
as those based on <i>F</i>, and <i>R</i>- factors based on ALL data will be
even larger.
;
_reflns_number_total     1254
_reflns_number_gt     1107
_reflns_threshold_expression     I>2\s(I)
_refine_ls_structure_factor_coef     Fsqd
_refine_ls_matrix_type     full
_refine_ls_R_factor_all     0.0444
_refine_ls_R_factor_gt     0.0389
_refine_ls_wR_factor_gt     0.1025
_refine_ls_wR_factor_ref     0.1066
_refine_ls_goodness_of_fit_ref     1.069
_refine_ls_restrained_S_all     1.069
_refine_ls_number_reflns     1254
_refine_ls_number_parameters     106
_refine_ls_number_restraints     0
_refine_ls_hydrogen_treatment     constr
_refine_ls_weighting_scheme     calc
_refine_ls_weighting_details
         'calc w=1/[\s^2^(Fo^2^)+(0.0526P)^2^+0.3873P] where P=(Fo^2^+2Fc^2^)/3'
_atom_sites_solution_hydrogens     geom
_atom_sites_solution_primary     direct
_atom_sites_solution_secondary     difmap
_refine_ls_shift/su_max     0.000
_refine_ls_shift/su_mean     0.000
_refine_diff_density_max     0.155
_refine_diff_density_min     -0.230
_refine_ls_extinction_method     none
_refine_ls_extinction_coef     ?
loop_
    _atom_type_symbol
    _atom_type_description
    _atom_type_scat_dispersion_real
    _atom_type_scat_dispersion_imag
    _atom_type_scat_source
    'C' 'C' 0.0033 0.0016
                         'International Tables Vol C Tables 4.2.6.8 and 6.1.1.4'
    'H' 'H' 0.0000 0.0000
                         'International Tables Vol C Tables 4.2.6.8 and 6.1.1.4'
    'N' 'N' 0.0061 0.0033
                         'International Tables Vol C Tables 4.2.6.8 and 6.1.1.4'
    'O' 'O' 0.0106 0.0060
                         'International Tables Vol C Tables 4.2.6.8 and 6.1.1.4'
_computing_data_collection     'SMART (Bruker, 2000)'
_computing_cell_refinement     'SAINT-Plus (Bruker, 2001)'
_computing_data_reduction     'SAINT-Plus (Bruker, 2001)'
_computing_structure_solution     'SHELXS97 (Sheldrick, 2008)'
_computing_structure_refinement     'SHELXL97 (Sheldrick, 2008)'
_computing_molecular_graphics     'SHELXTL (Sheldrick, 2008)'
_computing_publication_material     'SHELXTL (Sheldrick, 2008)'
loop_
    _atom_site_type_symbol
    _atom_site_label
    _atom_site_fract_x
    _atom_site_fract_y
    _atom_site_fract_z
    _atom_site_U_iso_or_equiv
    _atom_site_adp_type
    _atom_site_calc_flag
    _atom_site_refinement_flags
    _atom_site_occupancy
    _atom_site_symmetry_multiplicity
    _atom_site_disorder_assembly
    _atom_site_disorder_group
    C C1 0.5000 0.86189(17) 0.2500 0.0382(5) Uani d S 1 2 . .
    N N1 0.44050(7) 0.80349(9) 0.17275(14) 0.0380(3) Uani d P 0.50 1 A 1
    O O1 0.44050(7) 0.80349(9) 0.17275(14) 0.0380(3) Uani d P 0.50 1 A 2
    C C2 0.45914(8) 0.68010(11) 0.19468(17) 0.0327(3) Uani d . 1 1 . .
    H H2 0.4713 0.6458 0.0817 0.039 Uiso calc R 1 1 A 1
    N N2 0.5000 1.23405(16) 0.2500 0.0507(5) Uani d S 1 2 . .
    N N3 0.25339(8) 0.49131(13) 0.42490(18) 0.0509(4) Uani d . 1 1 . .
    C C3 0.5000 0.99035(17) 0.2500 0.0327(4) Uani d S 1 2 . .
    C C4 0.43313(9) 1.05212(13) 0.18356(19) 0.0405(4) Uani d . 1 1 . .
    H H4 0.3870 1.0136 0.1374 0.049 Uiso calc R 1 1 A .
    C C5 0.43658(11) 1.17225(14) 0.1875(2) 0.0480(4) Uani d . 1 1 A .
    H H5 0.3911 1.2131 0.1431 0.058 Uiso calc R 1 1 . .
    C C6 0.38645(8) 0.61604(12) 0.27474(18) 0.0334(3) Uani d . 1 1 A .
    C C7 0.31909(9) 0.67265(13) 0.34906(19) 0.0406(4) Uani d . 1 1 . .
    H H7 0.3168 0.7538 0.3508 0.049 Uiso calc R 1 1 A .
    C C8 0.25525(9) 0.60737(15) 0.4207(2) 0.0487(4) Uani d . 1 1 A .
    H H8 0.2105 0.6474 0.4694 0.058 Uiso calc R 1 1 . .
    C C9 0.31870(10) 0.43864(13) 0.3541(2) 0.0500(4) Uani d . 1 1 A .
    H H9 0.3197 0.3574 0.3560 0.060 Uiso calc R 1 1 . .
    C C10 0.38510(9) 0.49502(13) 0.2781(2) 0.0423(4) Uani d . 1 1 . .
    H H10 0.4287 0.4524 0.2295 0.051 Uiso calc R 1 1 A .
loop_
    _atom_site_aniso_label
    _atom_site_aniso_U_11
    _atom_site_aniso_U_22
    _atom_site_aniso_U_33
    _atom_site_aniso_U_12
    _atom_site_aniso_U_13
    _atom_site_aniso_U_23
    C1 0.0407(12) 0.0313(10) 0.0426(11) 0.000 0.0142(9) 0.000
    N1 0.0352(6) 0.0292(6) 0.0495(7) -0.0013(4) -0.0024(5) 0.0045(5)
    O1 0.0352(6) 0.0292(6) 0.0495(7) -0.0013(4) -0.0024(5) 0.0045(5)
    C2 0.0306(7) 0.0276(7) 0.0399(7) 0.0015(6) 0.0005(6) -0.0017(6)
    N2 0.0645(13) 0.0313(9) 0.0562(12) 0.000 0.0062(10) 0.000
    N3 0.0354(7) 0.0536(8) 0.0637(9) -0.0076(6) -0.0014(6) 0.0109(7)
    C3 0.0340(10) 0.0289(10) 0.0352(10) 0.000 0.0077(8) 0.000
    C4 0.0365(8) 0.0394(8) 0.0456(9) -0.0001(6) 0.0006(6) -0.0014(7)
    C5 0.0526(9) 0.0391(8) 0.0523(9) 0.0118(7) 0.0019(7) 0.0053(7)
    C6 0.0289(7) 0.0326(7) 0.0387(7) -0.0005(6) -0.0048(6) -0.0003(6)
    C7 0.0322(8) 0.0360(8) 0.0536(9) 0.0030(6) -0.0006(7) 0.0008(7)
    C8 0.0296(8) 0.0565(10) 0.0602(10) 0.0049(7) 0.0043(7) 0.0032(8)
    C9 0.0430(9) 0.0354(8) 0.0717(11) -0.0077(7) -0.0053(8) 0.0049(7)
    C10 0.0342(7) 0.0329(7) 0.0598(9) -0.0008(6) 0.0004(7) -0.0039(7)
_geom_special_details
;
All e.s.d.'s (except the e.s.d. in the dihedral angle between two l.s. planes)
are estimated using the full covariance matrix. The cell e.s.d.'s are taken
into account individually in the estimation of e.s.d.'s in distances, angles
and torsion angles; correlations between e.s.d.'s in cell parameters are only
used when they are defined by crystal symmetry. An approximate (isotropic)
treatment of cell e.s.d.'s is used for estimating e.s.d.'s involving l.s.
planes.
;
loop_
    _geom_bond_atom_site_label_1
    _geom_bond_atom_site_label_2
    _geom_bond_site_symmetry_2
    _geom_bond_distance
    _geom_bond_publ_flag
    C1 N1 . 1.3077(14) ?
    C1 O1 3_655 1.3077(14) ?
    C1 C3 . 1.471(3) ?
    N1 C2 . 1.4539(17) ?
    C2 C6 . 1.5076(19) ?
    C2 C2 3_655 1.563(3) ?
    C2 H2 . 0.9800 ?
    N2 C5 . 1.3277(19) ?
    N2 C5 3_655 1.3277(19) ?
    N3 C9 . 1.324(2) ?
    N3 C8 . 1.330(2) ?
    C3 C4 . 1.3811(18) ?
    C3 C4 3_655 1.3811(18) ?
    C4 C5 . 1.377(2) ?
    C4 H4 . 0.9300 ?
    C5 H5 . 0.9300 ?
    C6 C7 . 1.382(2) ?
    C6 C10 . 1.386(2) ?
    C7 C8 . 1.381(2) ?
    C7 H7 . 0.9300 ?
    C8 H8 . 0.9300 ?
    C9 C10 . 1.375(2) ?
    C9 H9 . 0.9300 ?
    C10 H10 . 0.9300 ?
loop_
    _geom_angle_atom_site_label_1
    _geom_angle_atom_site_label_2
    _geom_angle_atom_site_label_3
    _geom_angle_site_symmetry_1
    _geom_angle_site_symmetry_3
    _geom_angle
    _geom_angle_publ_flag
    N1 C1 O1 . 3_655 118.50(17) ?
    N1 C1 C3 . . 120.75(9) ?
    O1 C1 C3 3_655 . 120.75(9) ?
    N1 C1 C3 3_655 . 120.75(9) ?
    C1 N1 C2 . . 107.12(12) ?
    N1 C2 C6 . . 111.30(11) ?
    N1 C2 C2 . 3_655 103.62(7) ?
    C6 C2 C2 . 3_655 114.67(12) ?
    N1 C2 H2 . . 109.0 ?
    C6 C2 H2 . . 109.0 ?
    C2 C2 H2 3_655 . 109.0 ?
    C5 N2 C5 . 3_655 115.59(19) ?
    C9 N3 C8 . . 115.29(13) ?
    C4 C3 C4 . 3_655 118.38(19) ?
    C4 C3 C1 . . 120.81(9) ?
    C4 C3 C1 3_655 . 120.81(9) ?
    C5 C4 C3 . . 118.19(15) ?
    C5 C4 H4 . . 120.9 ?
    C3 C4 H4 . . 120.9 ?
    N2 C5 C4 . . 124.82(15) ?
    N2 C5 H5 . . 117.6 ?
    C4 C5 H5 . . 117.6 ?
    C7 C6 C10 . . 116.67(13) ?
    C7 C6 C2 . . 122.92(12) ?
    C10 C6 C2 . . 120.41(12) ?
    C8 C7 C6 . . 119.27(14) ?
    C8 C7 H7 . . 120.4 ?
    C6 C7 H7 . . 120.4 ?
    N3 C8 C7 . . 124.56(15) ?
    N3 C8 H8 . . 117.7 ?
    C7 C8 H8 . . 117.7 ?
    N3 C9 C10 . . 124.89(14) ?
    N3 C9 H9 . . 117.6 ?
    C10 C9 H9 . . 117.6 ?
    C9 C10 C6 . . 119.31(14) ?
    C9 C10 H10 . . 120.3 ?
    C6 C10 H10 . . 120.3 ?
loop_
    _geom_torsion_atom_site_label_1
    _geom_torsion_atom_site_label_2
    _geom_torsion_atom_site_label_3
    _geom_torsion_atom_site_label_4
    _geom_torsion_site_symmetry_1
    _geom_torsion_site_symmetry_2
    _geom_torsion_site_symmetry_3
    _geom_torsion_site_symmetry_4
    _geom_torsion
    _geom_torsion_publ_flag
    O1 C1 N1 C2 3_655 . . . -0.62(6) ?
    N1 C1 N1 C2 3_655 . . . -0.62(6) ?
    C3 C1 N1 C2 . . . . 179.38(6) ?
    C1 N1 C2 C6 . . . . 125.19(10) ?
    C1 N1 C2 C2 . . . 3_655 1.45(15) ?
    N1 C1 C3 C4 . . . . 6.47(9) ?
    O1 C1 C3 C4 3_655 . . . -173.53(9) ?
    N1 C1 C3 C4 3_655 . . . -173.53(9) ?
    N1 C1 C3 C4 . . . 3_655 -173.53(9) ?
    O1 C1 C3 C4 3_655 . . 3_655 6.47(9) ?
    N1 C1 C3 C4 3_655 . . 3_655 6.47(9) ?
    C4 C3 C4 C5 3_655 . . . -0.17(10) ?
    C1 C3 C4 C5 . . . . 179.83(10) ?
    C5 N2 C5 C4 3_655 . . . -0.19(11) ?
    C3 C4 C5 N2 . . . . 0.4(2) ?
    N1 C2 C6 C7 . . . . -12.42(18) ?
    C2 C2 C6 C7 3_655 . . . 104.78(14) ?
    N1 C2 C6 C10 . . . . 168.25(12) ?
    C2 C2 C6 C10 3_655 . . . -74.55(15) ?
    C10 C6 C7 C8 . . . . -0.2(2) ?
    C2 C6 C7 C8 . . . . -179.56(13) ?
    C9 N3 C8 C7 . . . . 0.1(2) ?
    C6 C7 C8 N3 . . . . 0.3(2) ?
    C8 N3 C9 C10 . . . . -0.7(3) ?
    N3 C9 C10 C6 . . . . 0.8(3) ?
    C7 C6 C10 C9 . . . . -0.3(2) ?
    C2 C6 C10 C9 . . . . 179.05(14) ?
data_global
_journal_date_recd_electronic     2012-03-26
_journal_date_accepted     2012-05-17
_journal_name_full     'Acta Crystallographica, Section E'
_journal_year     2012
_journal_volume     68
_journal_issue      6
_journal_page_first     o1873
_journal_page_last     o1873
_journal_paper_category     QO
_journal_paper_doi     10.1107/S1600536812022611
_journal_coeditor_code     PK2402
_publ_contact_author_name     'Jos\'e J. Campos-Gaxiola'
_publ_contact_author_address
;
Facultad de Ingenier\'ia Mochis
Universidad Aut\'onoma de Sinaloa
Fuente de Poseid\'on y Prol. \'Angel Flores 81223
Los Mochis
Sinaloa
Mexico
;
_publ_contact_author_email     gaxiolajose@yahoo.com.mx
_publ_contact_author_fax     '52 664 6234043'
_publ_contact_author_phone     '52 664 6233772'
_publ_section_title
;
2,4,5-Tris(pyridin-4-yl)-4,5-dihydro-1,3-oxazole
;
loop_
    _publ_author_name
    _publ_author_footnote
    _publ_author_address
    "Campos-Gaxiola, Jos\'e J." .
;
Facultad de Ingenier\'ia Mochis, Universidad Aut\'onoma de Sinaloa
Fuente de Poseid\'on y Prol. \'Angel Flores,
81223 Los Mochis, Sinaloa
Mexico
;
    "Herbert H\"opfl" .
;
Centro de Investigaciones Qu\'imicas
Universidad Aut\'onoma del Estado de Morelos
Av. Universidad 1001,
62209 Cuernavaca, Morelos
Mexico
;
    "Aguirre, Gerardo" .
;
Centro de Graduados e Investigaci\'on del Instituto Tecnol\'ogico de Tijuana
Apdo. Postal 1166,
22500 Tijuana, BC
Mexico
;
    "Parra-Hake, Miguel" .
;
Centro de Graduados e Investigaci\'on del Instituto Tecnol\'ogico de Tijuana
Apdo. Postal 1166,
22500 Tijuana, BC
Mexico
;
