# Supplementary material for: 2,4,5-Tris(pyridin-4-yl)-4,5-dihydro-1,3-oxazole
Source: Acta Crystallogr Sect E Struct Rep Online. 2012 May 26;68(Pt 6):o1873. doi: 10.1107/S1600536812022611 (PMC3379436; doi:10.1107/S1600536812022611)
Supplement: Supplementary file 2 [file e-68-o1873-Isup2.hkl]

# 
# h,k,l, Fc-squared, Fo-squared, sigma(Fo-squared) and status flag 
# 
data_I
_shelx_title ' herb1dx in Pbcn' 
_shelx_refln_list_code          4 
_shelx_F_calc_maximum      203.51 
_exptl_crystal_F_000       632.00 
_reflns_d_resolution_high  0.8411 
 
loop_ 
 _symmetry_equiv_pos_as_xyz 
 'x, y, z' 
 '-x+1/2, -y+1/2, z+1/2' 
 '-x, y, -z+1/2' 
 'x+1/2, -y+1/2, -z' 
 '-x, -y, -z' 
 'x-1/2, y-1/2, -z-1/2' 
 'x, -y, z-1/2' 
 '-x-1/2, y-1/2, z' 
 
_cell_length_a    15.9777 
_cell_length_b    11.4504 
_cell_length_c     7.7573 
_cell_angle_alpha  90.000 
_cell_angle_beta   90.000 
_cell_angle_gamma  90.000 
 
_shelx_F_squared_multiplier     1.000 
 
loop_ 
 _refln_index_h 
 _refln_index_k 
 _refln_index_l 
 _refln_F_squared_calc 
 _refln_F_squared_meas 
 _refln_F_squared_sigma 
 _refln_observed_status 
   2   0   0     4476.11     4358.40     80.54 o 
   4   0   0     4585.31     4528.01     83.71 o 
   6   0   0     3270.49     3324.54     70.92 o 
   8   0   0       43.78       47.10      2.04 o 
  10   0   0      532.11      499.78     10.79 o 
  12   0   0      495.49      483.73     16.52 o 
  14   0   0      827.61      864.15     21.53 o 
  16   0   0     2947.81     3061.70     86.01 o 
  18   0   0      226.63      208.41     10.29 o 
   1   1   0       21.33       28.89      0.60 o 
   3   1   0    18583.36    16832.80    233.69 o 
   5   1   0        0.13        2.28      0.44 o 
   7   1   0      269.57      276.40      4.40 o 
   9   1   0      546.06      547.70      8.66 o 
  11   1   0        1.11        2.29      0.59 o 
  13   1   0     1527.80     1550.46     25.47 o 
  15   1   0     1000.29     1011.84     19.51 o 
  17   1   0       72.23       78.25      5.88 o 
   0   2   0     1462.64     1381.10     25.85 o 
   2   2   0     9574.92     9481.37    123.61 o 
   4   2   0      167.91      149.71      2.46 o 
   6   2   0     1995.36     2160.15     28.81 o 
   8   2   0     4105.68     4514.57     63.46 o 
  10   2   0       69.04       74.26      1.97 o 
  12   2   0      353.83      346.12      6.96 o 
  14   2   0      171.89      173.83      5.10 o 
  16   2   0      142.76      135.41      4.67 o 
  18   2   0       20.87       29.62      3.17 o 
   1   3   0      439.70      410.84      5.83 o 
   3   3   0      134.53      120.87      2.10 o 
   5   3   0     1441.63     1649.74     22.16 o 
   7   3   0      561.61      595.04      9.23 o 
   9   3   0        6.29        8.47      0.78 o 
  11   3   0       67.43       68.69      2.20 o 
  13   3   0      156.59      156.42      6.51 o 
  15   3   0      219.47      204.00      5.84 o 
  17   3   0       56.57       54.86      4.58 o 
   0   4   0      379.67      381.63      7.99 o 
   2   4   0      196.96      191.75      3.14 o 
   4   4   0      177.45      182.01      3.07 o 
   6   4   0       39.14       35.06      1.66 o 
   8   4   0      326.55      362.12      5.73 o 
  10   4   0        0.13       -0.81      0.54 o 
  12   4   0       32.55       32.88      1.87 o 
  14   4   0       42.30       40.18      4.09 o 
  16   4   0       23.90       23.94      4.81 o 
  18   4   0        1.56        3.77      2.65 o 
   1   5   0     1610.85     1734.88     23.34 o 
   3   5   0      531.83      528.63      7.70 o 
   5   5   0      113.54      125.01      2.47 o 
   7   5   0      223.98      221.00      3.85 o 
   9   5   0       26.82       27.11      1.36 o 
  11   5   0        0.04       -1.01      0.73 o 
  13   5   0      248.40      230.78      7.00 o 
  15   5   0      198.84      204.42      7.45 o 
  17   5   0      132.57      134.31      5.76 o 
   0   6   0     5732.85     6503.00    120.89 o 
   2   6   0      487.47      518.28      7.70 o 
   4   6   0      111.53      126.57      4.50 o 
   6   6   0      224.56      186.42      3.76 o 
   8   6   0       28.34       25.77      1.60 o 
  10   6   0      144.35      146.90      3.87 o 
  12   6   0       40.17       42.26      2.63 o 
  14   6   0       57.04       51.68      3.40 o 
  16   6   0       96.25       89.75      4.93 o 
   1   7   0      599.73      638.88      9.43 o 
   3   7   0        5.92       15.06      1.14 o 
   5   7   0     1093.64     1075.55     17.67 o 
   7   7   0      247.47      231.37      5.11 o 
   9   7   0        0.06        0.75      0.92 o 
  11   7   0      289.75      291.99      8.76 o 
  13   7   0       68.93       66.31      3.61 o 
  15   7   0        0.04        2.12      1.68 o 
   0   8   0       68.12       63.83      3.35 o 
   2   8   0      490.01      553.21      9.18 o 
   4   8   0       54.60       48.17      1.88 o 
   6   8   0       11.13       11.18      1.30 o 
   8   8   0     6543.64     6883.73    105.19 o 
  10   8   0      636.61      669.98     12.34 o 
  12   8   0       81.02       82.44      3.61 o 
  14   8   0       27.25       36.34      4.09 o 
   1   9   0        9.95        5.84      1.14 o 
   3   9   0       17.32       16.30      1.52 o 
   5   9   0     2126.66     2118.39     33.90 o 
   7   9   0      197.49      202.04      5.02 o 
   9   9   0      192.65      177.52      4.75 o 
  11   9   0      257.42      240.69      6.72 o 
  13   9   0       14.32        9.62      2.00 o 
   0  10   0      381.83      324.74      9.85 o 
   2  10   0        2.71        3.81      1.19 o 
   4  10   0        1.00        2.70      1.29 o 
   6  10   0      469.28      441.63      9.92 o 
   8  10   0      438.86      431.88      8.88 o 
  10  10   0      145.69      151.66      4.64 o 
  12  10   0       41.32       46.68      3.94 o 
   1  11   0      170.05      146.01      4.34 o 
   3  11   0        2.13        1.87      1.22 o 
   5  11   0       12.80       20.09      2.19 o 
   7  11   0       43.71       52.86      3.17 o 
   9  11   0       25.84       33.12      3.21 o 
  11  11   0        0.65        4.65      2.55 o 
   0  12   0      105.57       90.40      5.78 o 
   2  12   0       13.96        8.01      1.80 o 
   4  12   0       16.63       21.70      2.32 o 
   6  12   0       33.15       51.86      3.64 o 
   8  12   0        7.51       12.12      2.68 o 
   1  13   0        1.09        1.45      1.53 o 
   3  13   0       29.45       37.35      4.36 o 
   5  13   0       49.40       65.95      4.10 o 
   1   1   1     2577.28     2591.07     23.98 o 
   2   1   1       40.69       35.61      0.56 o 
   3   1   1       29.69       40.13      0.67 o 
   4   1   1      504.65      524.07      5.17 o 
   5   1   1       30.16       21.58      0.53 o 
   6   1   1      253.46      272.68      3.00 o 
   7   1   1       38.58       38.70      0.78 o 
   8   1   1      118.50      125.68      1.74 o 
   9   1   1      128.99      109.55      1.70 o 
  10   1   1       19.15       22.99      0.83 o 
  11   1   1      141.82      141.93      2.31 o 
  12   1   1       13.63       13.19      0.89 o 
  13   1   1      388.71      383.73      5.20 o 
  14   1   1       17.66       20.51      1.39 o 
  15   1   1       69.42       69.55      2.63 o 
  16   1   1        0.70       -0.10      1.02 o 
  17   1   1       59.99       73.89      2.90 o 
  18   1   1       36.17       39.02      2.44 o 
   0   2   1     7620.11     7416.31     96.76 o 
   1   2   1      749.92      754.29      7.47 o 
   2   2   1      121.76      107.85      1.29 o 
   3   2   1     1546.52     1496.30     14.59 o 
   4   2   1      407.56      452.01      4.73 o 
   5   2   1       64.44       53.87      0.90 o 
   6   2   1     1394.23     1509.12     14.41 o 
   7   2   1      485.05      531.91      5.49 o 
   8   2   1        0.28        0.98      0.29 o 
   9   2   1       77.66       69.84      1.34 o 
  10   2   1      100.42      114.57      1.86 o 
  11   2   1       36.68       30.52      1.20 o 
  12   2   1      127.12      127.90      2.38 o 
  13   2   1       48.57       48.60      1.84 o 
  14   2   1      278.35      261.15      4.73 o 
  15   2   1       45.32       45.23      2.01 o 
  16   2   1        7.50        8.63      1.35 o 
  17   2   1       19.33       23.63      1.85 o 
  18   2   1        0.07        2.54      1.37 o 
   1   3   1      158.22      148.42      1.75 o 
   2   3   1        0.07        0.24      0.18 o 
   3   3   1      573.24      541.17      5.40 o 
   4   3   1     1422.61     1484.77     13.72 o 
   5   3   1        0.21        0.23      0.22 o 
   6   3   1        3.76       10.05      0.58 o 
   7   3   1     2272.01     2552.42     24.10 o 
   8   3   1       32.41       38.67      1.19 o 
   9   3   1     2828.72     3239.51     31.61 o 
  10   3   1       19.02       25.95      0.97 o 
  11   3   1       24.99       29.29      1.15 o 
  12   3   1      185.46      189.81      3.11 o 
  13   3   1        0.53        2.00      0.77 o 
  14   3   1        1.47        1.98      0.87 o 
  15   3   1       13.08       11.00      1.25 o 
  16   3   1        0.34        0.54      1.20 o 
  17   3   1        0.02        0.76      1.22 o 
  18   3   1        0.75        2.50      1.50 o 
   0   4   1     1572.91     1522.03     20.48 o 
   1   4   1      819.10      867.42      8.47 o 
   2   4   1      291.05      288.28      3.25 o 
   3   4   1        4.65        4.03      0.38 o 
   4   4   1      102.25      114.96      1.54 o 
   5   4   1       80.03       81.52      1.20 o 
   6   4   1     1977.49     2167.25     20.57 o 
   7   4   1      378.28      398.66      4.46 o 
   8   4   1       66.24       73.36      1.39 o 
   9   4   1      393.89      403.39      4.87 o 
  10   4   1       89.89       95.09      3.33 o 
  11   4   1       43.22       38.66      1.22 o 
  12   4   1        1.89        1.28      0.67 o 
  13   4   1        0.24        1.81      0.80 o 
  14   4   1      453.79      412.56      6.66 o 
  15   4   1       32.83       34.73      2.14 o 
  16   4   1       15.95       19.74      1.84 o 
  17   4   1       20.61       26.66      2.31 o 
  18   4   1       16.70       21.99      2.25 o 
   1   5   1     4290.93     4756.81     44.30 o 
   2   5   1       60.10       45.92      0.98 o 
   3   5   1        0.09        0.51      0.28 o 
   4   5   1      583.44      599.89      6.39 o 
   5   5   1      377.63      344.92      3.97 o 
   6   5   1        0.12        1.25      0.30 o 
   7   5   1        6.94        8.20      0.53 o 
   8   5   1        2.96        0.93      0.40 o 
   9   5   1        0.00        0.34      0.41 o 
  10   5   1       37.45       40.75      1.48 o 
  11   5   1      127.84      117.30      2.43 o 
  12   5   1       36.22       34.82      1.65 o 
  13   5   1       49.04       43.42      1.98 o 
  14   5   1        0.80       -0.08      0.89 o 
  15   5   1        0.00        0.47      1.00 o 
  16   5   1       26.80       25.62      2.01 o 
  17   5   1      159.68      153.46      4.37 o 
   0   6   1      396.90      467.90      7.06 o 
   1   6   1      641.26      716.94      7.30 o 
   2   6   1      574.77      594.66      6.41 o 
   3   6   1      239.91      245.34      3.09 o 
   4   6   1      345.20      359.69      4.21 o 
   5   6   1       73.00       66.21      1.31 o 
   6   6   1      342.25      334.57      4.46 o 
   7   6   1      149.33      147.47      2.46 o 
   8   6   1       29.37       28.00      1.05 o 
   9   6   1       49.87       48.17      1.37 o 
  10   6   1        0.27        1.35      0.71 o 
  11   6   1        9.87       10.42      1.03 o 
  12   6   1       19.95       20.35      1.43 o 
  13   6   1       67.38       58.37      2.24 o 
  14   6   1      151.27      137.12      3.56 o 
  15   6   1       39.55       38.92      2.49 o 
  16   6   1       42.87       45.88      2.82 o 
   1   7   1        9.27        8.93      0.59 o 
   2   7   1        2.17        3.15      0.52 o 
   3   7   1      446.40      466.56      5.35 o 
   4   7   1        9.17       10.10      0.67 o 
   5   7   1     1000.63      982.98     11.50 o 
   6   7   1       19.65       21.13      1.03 o 
   7   7   1       83.48       81.33      2.20 o 
   8   7   1        1.08        0.49      0.53 o 
   9   7   1      195.78      190.23      3.30 o 
  10   7   1      123.57      129.81      2.83 o 
  11   7   1        0.03        1.55      0.78 o 
  12   7   1        8.38       10.48      1.18 o 
  13   7   1        8.45       11.07      1.38 o 
  14   7   1        1.52        3.24      1.21 o 
  15   7   1       11.16       12.48      1.76 o 
  16   7   1       26.83       31.47      2.50 o 
   0   8   1        4.83        5.88      0.80 o 
   1   8   1      142.23      135.80      2.39 o 
   2   8   1       40.62       46.96      1.37 o 
   3   8   1        2.25        3.16      0.54 o 
   4   8   1       77.77       76.60      2.25 o 
   5   8   1      396.21      385.96      5.18 o 
   6   8   1       65.45       60.82      1.62 o 
   7   8   1       75.32       70.26      1.77 o 
   8   8   1     1323.68     1309.49     15.41 o 
   9   8   1       61.55       61.37      2.21 o 
  10   8   1      224.85      220.82      4.06 o 
  11   8   1       80.27       77.78      2.41 o 
  12   8   1       28.16       24.89      1.91 o 
  13   8   1        0.18        0.36      1.02 o 
  14   8   1        6.21       11.80      1.65 o 
  15   8   1       20.76       20.68      2.16 o 
   1   9   1      194.36      186.81      3.26 o 
   2   9   1       23.04       26.39      1.29 o 
   3   9   1       23.32       23.13      1.19 o 
   4   9   1       78.40       79.85      2.23 o 
   5   9   1       31.65       34.26      1.44 o 
   6   9   1       17.53       18.44      1.16 o 
   7   9   1      205.96      204.61      3.75 o 
   8   9   1        9.58       10.39      1.02 o 
   9   9   1      173.96      158.87      3.54 o 
  10   9   1       10.36       10.38      1.26 o 
  11   9   1      106.28      102.31      3.38 o 
  12   9   1        6.53        7.33      1.31 o 
  13   9   1       17.48       21.33      2.35 o 
  14   9   1       12.52       18.72      1.94 o 
   0  10   1      179.12      150.42      4.63 o 
   1  10   1        0.58        1.20      0.74 o 
   2  10   1       81.34       69.68      1.98 o 
   3  10   1       31.81       29.60      1.56 o 
   4  10   1      110.54      102.69      2.57 o 
   5  10   1       19.31       18.58      1.38 o 
   6  10   1        1.03        1.77      0.95 o 
   7  10   1        4.46        4.68      1.02 o 
   8  10   1      117.02      109.24      2.88 o 
   9  10   1        2.80        3.99      1.10 o 
  10  10   1       57.57       55.50      2.59 o 
  11  10   1        0.04        1.46      1.06 o 
  12  10   1        0.26       -0.44      1.03 o 
   1  11   1      397.64      322.83      5.10 o 
   2  11   1        7.40        5.79      1.05 o 
   3  11   1       18.77       15.36      1.38 o 
   4  11   1       52.89       47.42      2.02 o 
   5  11   1       21.65       23.43      1.74 o 
   6  11   1       16.06       19.97      1.69 o 
   7  11   1       32.48       31.78      2.04 o 
   8  11   1        0.10        2.65      1.12 o 
   9  11   1        7.89       15.20      1.71 o 
  10  11   1        9.96       10.50      1.58 o 
  11  11   1        1.06        2.60      1.37 o 
   0  12   1       18.75       18.74      2.25 o 
   1  12   1       41.60       40.46      2.09 o 
   2  12   1       55.43       54.05      2.22 o 
   3  12   1        0.03        0.42      0.99 o 
   4  12   1        4.21        1.01      1.10 o 
   5  12   1        0.33        1.36      1.05 o 
   6  12   1       47.29       58.43      2.51 o 
   7  12   1        8.13       10.97      1.54 o 
   8  12   1        4.47        7.40      1.56 o 
   1  13   1        6.16        5.45      1.37 o 
   2  13   1       14.98       14.32      1.76 o 
   3  13   1       28.53       23.80      2.07 o 
   4  13   1       31.33       33.59      2.38 o 
   5  13   1       65.54       82.11      3.69 o 
   0   0   2    41415.30    35342.09    649.04 o 
   1   0   2     9817.63     9731.57    126.83 o 
   2   0   2    27516.68    25577.26    332.79 o 
   3   0   2    24900.49    24464.17    318.23 o 
   4   0   2     1607.70     1655.17     22.12 o 
   5   0   2     4596.48     4940.83     69.69 o 
   6   0   2      436.22      449.60      7.20 o 
   7   0   2     1304.45     1333.83     19.68 o 
   8   0   2      387.81      357.17      6.12 o 
   9   0   2      117.24       98.15      2.48 o 
  10   0   2      679.02      641.46     10.37 o 
  11   0   2       39.49       38.23      1.87 o 
  12   0   2      193.03      176.25      4.37 o 
  13   0   2     2234.18     2258.06     36.30 o 
  14   0   2       59.46       58.44      2.54 o 
  15   0   2      444.63      456.30     10.24 o 
  16   0   2      324.03      323.30      8.16 o 
  17   0   2      128.35      133.54      5.53 o 
  18   0   2      669.99      688.40     16.76 o 
   1   1   2       61.88       56.13      0.86 o 
   2   1   2     7537.78     7667.54     73.27 o 
   3   1   2     4824.26     5064.44     46.91 o 
   4   1   2       31.98       24.69      0.58 o 
   5   1   2     1471.44     1532.74     15.12 o 
   6   1   2      323.46      308.81      3.51 o 
   7   1   2      156.88      146.90      2.02 o 
   8   1   2      116.80      112.48      1.71 o 
   9   1   2      199.85      210.85      2.94 o 
  10   1   2      331.52      297.56      4.86 o 
  11   1   2        9.03        8.45      0.77 o 
  12   1   2        1.27        1.07      0.61 o 
  13   1   2     1233.42     1201.49     14.35 o 
  14   1   2       28.04       28.75      1.44 o 
  15   1   2      228.14      227.59      4.44 o 
  16   1   2       71.40       67.29      2.52 o 
  17   1   2        2.63        3.13      1.18 o 
  18   1   2      297.11      296.20      7.03 o 
   0   2   2      645.73      664.54      9.25 o 
   1   2   2     2614.59     2685.34     25.93 o 
   2   2   2        4.60        8.79      0.42 o 
   3   2   2        1.41        2.94      0.40 o 
   4   2   2     3495.61     3673.01     36.63 o 
   5   2   2     2520.26     2698.49     26.20 o 
   6   2   2       58.16       62.86      1.10 o 
   7   2   2      116.45      127.18      1.94 o 
   8   2   2       96.76      109.31      1.69 o 
   9   2   2      495.45      516.27      6.01 o 
  10   2   2      777.46      768.18     10.14 o 
  11   2   2      125.01      116.44      2.29 o 
  12   2   2       46.48       46.88      1.45 o 
  13   2   2        5.51        4.00      0.74 o 
  14   2   2       17.35       17.21      1.23 o 
  15   2   2      254.76      247.06      4.69 o 
  16   2   2        0.40        0.25      1.03 o 
  17   2   2        0.96        0.02      1.27 o 
  18   2   2       46.53       56.69      2.77 o 
   1   3   2      265.11      233.46      2.62 o 
   2   3   2      435.00      463.44      4.76 o 
   3   3   2       28.51       21.23      0.57 o 
   4   3   2        1.39        0.87      0.27 o 
   5   3   2      479.15      519.15      5.57 o 
   6   3   2      173.53      173.99      2.29 o 
   7   3   2       35.31       34.05      0.98 o 
   8   3   2        0.03       -0.14      0.34 o 
   9   3   2        0.03        0.23      0.38 o 
  10   3   2      518.94      516.82      6.47 o 
  11   3   2        0.03        0.84      0.54 o 
  12   3   2       40.67       41.94      1.41 o 
  13   3   2       34.75       34.07      1.45 o 
  14   3   2       26.46       26.51      1.53 o 
  15   3   2       75.93       71.17      2.51 o 
  16   3   2        0.18        0.66      1.09 o 
  17   3   2       30.99       32.39      2.33 o 
  18   3   2       59.79       80.68      4.37 o 
   0   4   2      113.06      111.65      2.18 o 
   1   4   2       22.75       27.53      0.88 o 
   2   4   2      351.96      342.79      3.70 o 
   3   4   2       56.47       58.82      1.03 o 
   4   4   2       64.37       71.23      1.16 o 
   5   4   2       67.20       76.53      1.29 o 
   6   4   2      128.55      142.04      2.03 o 
   7   4   2       25.29       24.61      0.81 o 
   8   4   2       20.77       24.16      0.96 o 
   9   4   2       49.17       50.83      1.31 o 
  10   4   2       47.09       45.74      1.38 o 
  11   4   2        0.07        0.65      0.58 o 
  12   4   2        2.88        2.80      0.71 o 
  13   4   2        0.50        0.28      0.72 o 
  14   4   2       53.40       48.10      1.92 o 
  15   4   2        4.31        4.74      1.05 o 
  16   4   2        4.01        5.78      1.56 o 
  17   4   2        0.18        0.54      1.48 o 
   1   5   2      437.32      442.42      4.72 o 
   2   5   2      586.25      610.44      6.28 o 
   3   5   2      199.92      195.78      2.54 o 
   4   5   2      279.89      272.94      3.15 o 
   5   5   2        0.96        2.20      0.37 o 
   6   5   2       77.04       71.33      2.09 o 
   7   5   2       21.33       24.22      0.89 o 
   8   5   2       10.04       10.42      0.78 o 
   9   5   2        1.55        2.37      0.71 o 
  10   5   2      166.54      152.76      3.07 o 
  11   5   2       31.41       25.31      1.28 o 
  12   5   2       51.53       51.08      1.69 o 
  13   5   2      100.98       91.26      2.76 o 
  14   5   2       58.15       44.56      2.19 o 
  15   5   2      115.32      109.31      3.41 o 
  16   5   2        0.00        3.13      2.14 o 
  17   5   2       46.24       53.94      3.19 o 
   0   6   2      918.94      990.95     13.99 o 
   1   6   2       14.91       20.44      0.65 o 
   2   6   2      755.32      786.46      8.30 o 
   3   6   2      604.32      615.76      6.71 o 
   4   6   2       34.95       33.58      0.94 o 
   5   6   2      282.41      291.57      3.77 o 
   6   6   2        0.03        0.81      0.41 o 
   7   6   2      221.79      220.52      3.58 o 
   8   6   2       53.32       50.99      1.42 o 
   9   6   2        2.21        2.82      0.65 o 
  10   6   2        1.87        3.10      0.72 o 
  11   6   2        6.92        6.53      0.93 o 
  12   6   2       68.05       62.98      2.15 o 
  13   6   2       74.44       65.26      2.20 o 
  14   6   2        1.15        1.32      1.06 o 
  15   6   2        0.16        1.58      1.13 o 
  16   6   2       19.02       15.12      1.96 o 
   1   7   2      168.05      170.71      2.47 o 
   2   7   2       83.83       75.56      1.50 o 
   3   7   2      138.05      140.23      2.64 o 
   4   7   2       52.78       59.67      1.42 o 
   5   7   2      594.04      585.78      6.83 o 
   6   7   2      233.50      223.18      3.91 o 
   7   7   2       78.69       78.83      1.89 o 
   8   7   2       36.25       37.32      1.49 o 
   9   7   2        0.20        1.05      0.65 o 
  10   7   2      182.48      189.92      3.81 o 
  11   7   2       62.31       64.55      2.30 o 
  12   7   2       28.12       26.81      1.83 o 
  13   7   2      138.04      120.90      3.88 o 
  14   7   2       21.53       20.58      1.87 o 
  15   7   2        0.01        0.33      1.10 o 
   0   8   2       97.19      103.52      2.80 o 
   1   8   2      169.63      179.74      2.78 o 
   2   8   2       57.42       49.56      1.40 o 
   3   8   2      501.99      454.50      6.28 o 
   4   8   2      278.58      280.24      4.24 o 
   5   8   2     1734.90     1753.80     20.85 o 
   6   8   2      432.19      407.64      5.73 o 
   7   8   2      228.45      222.88      3.73 o 
   8   8   2     1369.70     1401.30     17.24 o 
   9   8   2      224.53      228.83      4.67 o 
  10   8   2     1186.45     1191.06     15.92 o 
  11   8   2      169.74      168.44      3.98 o 
  12   8   2        3.67        3.72      1.09 o 
  13   8   2      139.97      152.39      4.76 o 
  14   8   2        4.44        6.09      1.45 o 
   1   9   2       31.65       31.98      1.41 o 
   2   9   2      108.86      109.37      2.49 o 
   3   9   2      170.08      158.21      3.11 o 
   4   9   2      102.50       95.84      2.46 o 
   5   9   2     1061.73     1035.59     13.13 o 
   6   9   2      149.98      147.29      3.12 o 
   7   9   2       62.58       69.34      1.99 o 
   8   9   2        5.95        4.85      1.07 o 
   9   9   2       18.50       22.55      1.59 o 
  10   9   2      546.67      543.84      8.41 o 
  11   9   2       16.82       21.37      1.75 o 
  12   9   2        2.96        1.60      1.11 o 
  13   9   2       47.01       56.68      2.85 o 
   0  10   2       15.51       16.67      1.83 o 
   1  10   2       10.48       10.31      1.18 o 
   2  10   2       90.46       76.61      2.43 o 
   3  10   2       37.30       36.28      1.79 o 
   4  10   2      230.73      217.04      4.23 o 
   5  10   2       31.07       36.16      2.06 o 
   6  10   2        0.07        0.32      0.78 o 
   7  10   2      407.33      402.32      6.63 o 
   8  10   2        4.96        6.01      1.15 o 
   9  10   2       72.31       71.89      2.60 o 
  10  10   2       24.01       28.73      1.97 o 
  11  10   2       16.93       20.52      1.89 o 
  12  10   2      176.95      196.27      4.75 o 
   1  11   2      125.07      111.94      3.13 o 
   2  11   2        9.77       11.63      1.34 o 
   3  11   2        9.21       10.06      1.33 o 
   4  11   2        6.48        7.15      1.27 o 
   5  11   2        4.06        7.13      1.24 o 
   6  11   2        6.68        7.17      1.25 o 
   7  11   2       33.65       37.84      2.40 o 
   8  11   2        3.52        4.36      1.30 o 
   9  11   2       19.49       27.09      2.18 o 
  10  11   2        8.31       14.10      1.62 o 
   0  12   2       12.94       19.12      2.53 o 
   1  12   2       45.84       43.94      2.42 o 
   2  12   2       11.88       14.84      1.72 o 
   3  12   2        0.70        1.36      1.05 o 
   4  12   2        0.24        1.60      1.16 o 
   5  12   2        0.04        1.92      1.21 o 
   6  12   2       32.38       37.64      2.96 o 
   7  12   2        2.34        3.56      1.50 o 
   1  13   2       12.36       15.28      1.80 o 
   2  13   2        4.12        6.03      1.51 o 
   3  13   2       31.33       37.84      2.37 o 
   1   1   3       43.27       46.58      0.89 o 
   2   1   3       83.29       82.87      1.35 o 
   3   1   3       42.49       39.50      0.82 o 
   4   1   3      873.54      889.61      8.76 o 
   5   1   3      186.39      196.74      2.38 o 
   6   1   3      420.70      422.06      4.72 o 
   7   1   3       13.26       15.51      0.66 o 
   8   1   3      243.34      249.05      3.35 o 
   9   1   3       29.25       25.53      1.07 o 
  10   1   3       69.92       65.45      1.62 o 
  11   1   3       12.04       10.16      0.94 o 
  12   1   3       82.14       73.28      1.97 o 
  13   1   3      115.53      102.85      2.40 o 
  14   1   3        9.58       14.69      1.19 o 
  15   1   3        6.10        8.24      1.14 o 
  16   1   3       11.51       19.31      1.52 o 
  17   1   3        0.14       -0.45      1.04 o 
   0   2   3        8.39       14.06      0.72 o 
   1   2   3       48.92       40.47      0.89 o 
   2   2   3      401.60      397.53      4.40 o 
   3   2   3       84.34       79.91      1.30 o 
   4   2   3     1488.20     1618.87     15.05 o 
   5   2   3      471.44      504.92      5.43 o 
   6   2   3       15.67       23.74      0.70 o 
   7   2   3      106.16      124.64      1.98 o 
   8   2   3      184.49      175.57      2.76 o 
   9   2   3        0.30        0.47      0.47 o 
  10   2   3       20.14       23.99      1.12 o 
  11   2   3       52.75       58.87      1.62 o 
  12   2   3      332.27      308.86      4.73 o 
  13   2   3       14.45       17.51      1.23 o 
  14   2   3       15.30       14.58      1.25 o 
  15   2   3        7.76        8.49      1.12 o 
  16   2   3       20.88       25.06      1.84 o 
  17   2   3        0.87        1.29      1.34 o 
   1   3   3      515.37      530.48      5.71 o 
   2   3   3      155.36      168.77      2.22 o 
   3   3   3        0.09        0.65      0.41 o 
   4   3   3     2437.35     2656.15     25.08 o 
   5   3   3      150.28      141.02      1.98 o 
   6   3   3       37.47       39.64      0.95 o 
   7   3   3      398.01      452.48      5.37 o 
   8   3   3       24.97       24.92      1.03 o 
   9   3   3      273.09      275.25      3.91 o 
  10   3   3        0.97        3.23      0.62 o 
  11   3   3      182.97      185.13      3.28 o 
  12   3   3      251.02      246.68      4.08 o 
  13   3   3       18.31       19.70      1.46 o 
  14   3   3       56.64       54.85      2.06 o 
  15   3   3        8.61        9.73      1.28 o 
  16   3   3        1.73        2.78      1.41 o 
  17   3   3       27.79       44.96      2.85 o 
   0   4   3        0.09        1.94      0.35 o 
   1   4   3     1023.30     1029.46     10.52 o 
   2   4   3      228.86      228.70      2.89 o 
   3   4   3       14.00       16.54      0.71 o 
   4   4   3      138.29      163.32      2.16 o 
   5   4   3       30.59       34.72      0.92 o 
   6   4   3       22.78       22.19      0.79 o 
   7   4   3      307.20      322.67      5.87 o 
   8   4   3       50.65       58.32      2.17 o 
   9   4   3      578.11      529.68      7.32 o 
  10   4   3       56.41       52.17      1.68 o 
  11   4   3      237.77      235.51      4.10 o 
  12   4   3        9.60        7.34      0.97 o 
  13   4   3        4.13        3.32      0.88 o 
  14   4   3        0.07        0.90      0.89 o 
  15   4   3       71.97       70.24      2.59 o 
  16   4   3       10.94       12.14      1.66 o 
  17   4   3      101.23      128.20      6.50 o 
   1   5   3      503.35      500.49      5.34 o 
   2   5   3       93.59       97.44      1.53 o 
   3   5   3      328.55      312.46      3.78 o 
   4   5   3      955.03     1003.74     10.86 o 
   5   5   3        9.87        9.69      0.74 o 
   6   5   3       14.66       14.33      0.81 o 
   7   5   3       95.03       88.66      1.92 o 
   8   5   3        2.73        2.34      0.53 o 
   9   5   3       95.19       82.17      2.11 o 
  10   5   3       66.18       61.39      2.60 o 
  11   5   3        2.11        3.08      0.81 o 
  12   5   3      170.58      143.39      3.11 o 
  13   5   3        0.19        0.53      0.79 o 
  14   5   3        2.13        3.96      1.11 o 
  15   5   3       16.25       16.16      2.01 o 
  16   5   3       18.43       24.65      2.37 o 
   0   6   3      301.19      307.20      5.13 o 
   1   6   3       91.17       97.92      1.74 o 
   2   6   3       16.78       18.57      0.83 o 
   3   6   3       53.78       50.55      1.24 o 
   4   6   3     1213.63     1252.80     13.89 o 
   5   6   3       20.42       23.54      1.03 o 
   6   6   3        1.17        1.79      0.51 o 
   7   6   3        1.56        1.50      0.54 o 
   8   6   3        1.56        2.54      0.63 o 
   9   6   3        0.02        1.45      0.69 o 
  10   6   3      125.66      118.54      3.94 o 
  11   6   3       53.00       54.58      2.01 o 
  12   6   3      147.23      125.47      3.15 o 
  13   6   3       12.66       10.82      1.40 o 
  14   6   3        1.89        1.80      1.04 o 
  15   6   3       10.80        8.83      1.49 o 
   1   7   3        1.24        2.69      0.60 o 
   2   7   3        3.42        4.14      0.55 o 
   3   7   3      183.92      173.81      2.84 o 
   4   7   3       89.34       75.73      1.74 o 
   5   7   3      420.82      391.87      5.24 o 
   6   7   3        0.01        0.29      0.67 o 
   7   7   3        4.34        5.10      0.87 o 
   8   7   3       33.28       34.49      1.49 o 
   9   7   3        0.02        0.64      0.75 o 
  10   7   3      218.81      234.63      4.49 o 
  11   7   3       16.33       15.46      1.70 o 
  12   7   3       13.21       12.42      1.37 o 
  13   7   3       50.25       56.45      2.39 o 
  14   7   3       20.48       25.44      1.93 o 
  15   7   3        9.07        6.72      1.48 o 
   0   8   3        5.87        5.97      1.07 o 
   1   8   3       25.09       27.20      1.24 o 
   2   8   3      262.52      258.57      4.25 o 
   3   8   3      398.28      370.13      5.57 o 
   4   8   3       31.93       31.75      1.51 o 
   5   8   3      298.28      296.22      4.55 o 
   6   8   3      310.40      290.53      4.53 o 
   7   8   3        0.96        2.13      0.82 o 
   8   8   3       33.36       37.87      2.02 o 
   9   8   3        0.31        1.52      0.78 o 
  10   8   3      291.49      294.30      5.34 o 
  11   8   3       31.23       34.81      2.04 o 
  12   8   3        3.10        6.38      1.26 o 
  13   8   3       98.62       96.45      3.13 o 
  14   8   3       18.38       17.68      1.80 o 
   1   9   3        0.00        1.07      0.67 o 
   2   9   3      104.68      104.72      2.66 o 
   3   9   3        0.09       -0.03      0.79 o 
   4   9   3      199.98      191.11      3.84 o 
   5   9   3       13.58       16.91      1.36 o 
   6   9   3      132.02      118.46      2.96 o 
   7   9   3       11.85       11.89      1.26 o 
   8   9   3       16.15       18.77      1.52 o 
   9   9   3       39.85       43.01      1.88 o 
  10   9   3        7.82        7.30      1.22 o 
  11   9   3       13.45       13.88      1.57 o 
  12   9   3       39.15       42.26      2.36 o 
   0  10   3        3.22        1.95      2.41 o 
   1  10   3        1.51        1.23      0.86 o 
   2  10   3       49.43       43.96      2.02 o 
   3  10   3      124.02      114.40      3.12 o 
   4  10   3       34.61       35.14      1.88 o 
   5  10   3       97.41       88.56      2.90 o 
   6  10   3        4.50        3.49      1.05 o 
   7  10   3       17.86       22.52      1.79 o 
   8  10   3       17.28       19.18      1.77 o 
   9  10   3       16.69       16.35      1.72 o 
  10  10   3       11.31       10.29      1.70 o 
  11  10   3        0.01        0.04      1.37 o 
   1  11   3       64.24       53.68      2.38 o 
   2  11   3       35.18       31.23      1.99 o 
   3  11   3        5.00        3.21      1.13 o 
   4  11   3      143.18      140.08      4.27 o 
   5  11   3        5.62        4.41      1.18 o 
   6  11   3       74.93       65.81      2.77 o 
   7  11   3        4.60        4.70      1.23 o 
   8  11   3        0.50        2.58      1.22 o 
   9  11   3       25.58       37.13      2.50 o 
   0  12   3        4.54        4.69      1.76 o 
   1  12   3       57.56       60.00      2.76 o 
   2  12   3        4.19        4.84      1.29 o 
   3  12   3        4.64        5.01      1.39 o 
   4  12   3        5.47        4.61      1.31 o 
   5  12   3        5.76        8.77      1.52 o 
   6  12   3        9.03        8.57      1.72 o 
   0   0   4        7.67       21.44      1.63 o 
   1   0   4     1070.17     1066.91     15.60 o 
   2   0   4     3392.45     3539.15     46.91 o 
   3   0   4      374.64      365.48      5.77 o 
   4   0   4        1.98        1.72      0.62 o 
   5   0   4    10986.44    11211.10    146.48 o 
   6   0   4       74.27       69.78      2.07 o 
   7   0   4        8.69       12.58      1.04 o 
   8   0   4     2019.77     2081.18     33.21 o 
   9   0   4      380.24      375.50      7.49 o 
  10   0   4      689.36      669.98     12.14 o 
  11   0   4     1944.78     1959.64     35.01 o 
  12   0   4       68.27       64.49      2.74 o 
  13   0   4      148.55      140.54      4.85 o 
  14   0   4      136.84      143.17      4.87 o 
  15   0   4       21.57       24.46      2.40 o 
  16   0   4        5.91        7.59      1.85 o 
  17   0   4       80.06       88.37      4.14 o 
   1   1   4        3.00        2.71      0.45 o 
   2   1   4     2141.53     2227.66     21.16 o 
   3   1   4       46.65       50.74      1.04 o 
   4   1   4      355.06      358.49      3.91 o 
   5   1   4     2513.28     2614.64     24.78 o 
   6   1   4        0.94        1.48      0.47 o 
   7   1   4       42.37       39.82      1.32 o 
   8   1   4       16.77       14.92      0.89 o 
   9   1   4       59.18       58.00      1.58 o 
  10   1   4      212.94      201.91      3.64 o 
  11   1   4      260.04      232.50      4.11 o 
  12   1   4        9.12       10.41      1.08 o 
  13   1   4      151.63      130.72      3.40 o 
  14   1   4      140.86      130.55      3.37 o 
  15   1   4       16.16       17.04      1.51 o 
  16   1   4        0.97        2.16      1.09 o 
  17   1   4        3.88        3.12      1.30 o 
   0   2   4       70.91       64.65      2.26 o 
   1   2   4       72.43       71.09      1.43 o 
   2   2   4      109.66      107.70      1.74 o 
   3   2   4     2102.79     2200.64     22.49 o 
   4   2   4      413.82      418.85      4.75 o 
   5   2   4        3.46        3.92      0.43 o 
   6   2   4        5.98        3.87      0.49 o 
   7   2   4      390.67      385.33      5.29 o 
   8   2   4        1.89        1.52      0.67 o 
   9   2   4       19.59       18.52      1.11 o 
  10   2   4       32.36       34.00      1.40 o 
  11   2   4      176.29      155.19      4.13 o 
  12   2   4       38.41       37.24      1.72 o 
  13   2   4      186.38      179.87      3.66 o 
  14   2   4        0.13        0.33      0.84 o 
  15   2   4       13.55       14.90      1.57 o 
  16   2   4        6.03        5.67      1.22 o 
   1   3   4        3.52        1.63      0.38 o 
   2   3   4      144.41      132.26      2.01 o 
   3   3   4      159.52      162.72      2.39 o 
   4   3   4        7.18        7.80      0.50 o 
   5   3   4       22.37       22.95      0.85 o 
   6   3   4      106.55      102.96      2.44 o 
   7   3   4       25.20       24.71      1.13 o 
   8   3   4       15.42       14.24      1.00 o 
   9   3   4        9.09       10.26      0.91 o 
  10   3   4      235.67      215.85      3.67 o 
  11   3   4       45.71       41.67      1.59 o 
  12   3   4       57.05       54.53      2.01 o 
  13   3   4        4.89       11.04      1.19 o 
  14   3   4        7.49        9.22      1.25 o 
  15   3   4        0.57        5.63      1.17 o 
  16   3   4        3.49        6.24      1.29 o 
   0   4   4       25.76       24.46      1.29 o 
   1   4   4       51.57       51.05      1.26 o 
   2   4   4       26.28       26.53      0.91 o 
   3   4   4        4.81        4.69      0.46 o 
   4   4   4       84.03       83.35      1.66 o 
   5   4   4        7.56        9.64      0.74 o 
   6   4   4      124.34      125.17      2.26 o 
   7   4   4        1.16        1.55      0.57 o 
   8   4   4        8.80        9.67      0.92 o 
   9   4   4        0.41        0.59      0.64 o 
  10   4   4        8.63        8.52      1.16 o 
  11   4   4        8.03        9.40      1.07 o 
  12   4   4       30.00       29.78      1.64 o 
  13   4   4        3.05        3.71      1.02 o 
  14   4   4        3.61        2.42      1.04 o 
  15   4   4        6.19        6.25      1.20 o 
  16   4   4        6.89        4.87      1.58 o 
   1   5   4        0.02        0.03      0.32 o 
   2   5   4      190.17      174.35      3.43 o 
   3   5   4        3.53        2.02      0.57 o 
   4   5   4      118.69      112.57      2.15 o 
   5   5   4      101.53       97.25      2.22 o 
   6   5   4       38.64       38.86      1.51 o 
   7   5   4       70.01       66.98      1.92 o 
   8   5   4       26.46       19.48      1.23 o 
   9   5   4       53.44       47.80      1.70 o 
  10   5   4      121.80      116.96      2.73 o 
  11   5   4       85.09       67.61      2.11 o 
  12   5   4       89.18       83.83      2.41 o 
  13   5   4        6.38        4.10      1.00 o 
  14   5   4       19.10       19.34      1.59 o 
  15   5   4        0.84        0.17      1.14 o 
   0   6   4       19.31       21.24      1.28 o 
   1   6   4       66.31       55.20      2.03 o 
   2   6   4       23.36       29.75      1.17 o 
   3   6   4       88.22       83.77      1.94 o 
   4   6   4        0.00        0.33      0.59 o 
   5   6   4      646.91      619.80      7.97 o 
   6   6   4        0.93        0.90      0.57 o 
   7   6   4       80.94       77.69      1.96 o 
   8   6   4       55.75       47.93      2.07 o 
   9   6   4       47.72       45.34      1.77 o 
  10   6   4        9.00        9.94      1.08 o 
  11   6   4       66.93       63.69      2.11 o 
  12   6   4        0.73       -0.08      0.83 o 
  13   6   4       22.00       17.48      2.21 o 
  14   6   4        2.22        2.47      1.20 o 
   1   7   4        2.49        2.44      0.66 o 
   2   7   4        2.72        4.76      0.75 o 
   3   7   4      263.48      260.65      4.09 o 
   4   7   4       33.22       34.21      1.35 o 
   5   7   4      104.68       96.40      2.37 o 
   6   7   4      179.39      180.90      3.46 o 
   7   7   4        0.37        0.33      0.62 o 
   8   7   4        4.40        5.25      0.93 o 
   9   7   4        5.76        5.54      1.02 o 
  10   7   4      109.84      118.75      3.08 o 
  11   7   4        0.40       -0.30      0.84 o 
  12   7   4      117.35      106.59      3.02 o 
  13   7   4      109.80      104.88      3.33 o 
  14   7   4        1.09        5.29      1.37 o 
   0   8   4     1018.19      960.37     18.28 o 
   1   8   4        0.05        1.35      0.67 o 
   2   8   4       99.11       98.59      2.42 o 
   3   8   4     1951.67     1950.68     23.28 o 
   4   8   4       31.92       41.33      1.67 o 
   5   8   4      243.99      250.17      4.90 o 
   6   8   4      169.44      172.39      3.89 o 
   7   8   4       73.69       68.14      2.13 o 
   8   8   4       16.49       16.80      1.51 o 
   9   8   4       15.60       18.55      1.56 o 
  10   8   4      249.23      249.99      5.21 o 
  11   8   4        4.82        5.73      1.19 o 
  12   8   4        5.02        8.77      1.53 o 
   1   9   4       25.06       26.47      1.62 o 
   2   9   4        8.79        9.72      1.18 o 
   3   9   4      521.90      490.85      7.59 o 
   4   9   4        9.79       11.47      1.23 o 
   5   9   4       61.88       61.90      2.37 o 
   6   9   4      151.07      144.16      3.62 o 
   7   9   4       10.57        8.56      1.28 o 
   8   9   4        6.52        6.44      1.37 o 
   9   9   4        0.92        1.63      1.36 o 
  10   9   4      283.73      306.48      6.50 o 
  11   9   4       11.18       12.71      1.69 o 
   0  10   4       32.88       31.72      4.93 o 
   1  10   4       43.27       44.09      2.72 o 
   2  10   4        5.74        3.66      1.09 o 
   3  10   4      115.87      115.49      3.04 o 
   4  10   4      110.67      117.30      3.10 o 
   5  10   4      129.64      132.59      3.56 o 
   6  10   4        8.93        7.98      1.32 o 
   7  10   4       23.05       26.83      1.95 o 
   8  10   4        0.01       -0.49      1.09 o 
   9  10   4       49.60       65.82      3.40 o 
   1  11   4       36.48       38.63      2.28 o 
   2  11   4        5.97        8.31      1.42 o 
   3  11   4       11.48       16.49      1.73 o 
   4  11   4        9.30       12.29      1.73 o 
   5  11   4        0.02        1.63      1.18 o 
   6  11   4       24.54       22.42      1.99 o 
   7  11   4        7.03       10.87      1.57 o 
   0  12   4        1.52        1.70      1.68 o 
   1  12   4        0.90        2.39      1.26 o 
   2  12   4       27.63       35.34      2.41 o 
   3  12   4        3.56        3.99      1.39 o 
   1   1   5       50.54       43.25      1.09 o 
   2   1   5        5.12        7.12      0.69 o 
   3   1   5       10.22        8.99      0.63 o 
   4   1   5       26.70       27.25      0.93 o 
   5   1   5      137.19      131.28      2.34 o 
   6   1   5      191.69      185.73      3.02 o 
   7   1   5       25.68       21.39      1.16 o 
   8   1   5       94.11       93.09      2.41 o 
   9   1   5      188.32      170.13      3.52 o 
  10   1   5       18.85       19.91      1.45 o 
  11   1   5        0.13       -0.36      0.82 o 
  12   1   5        3.40        8.24      1.15 o 
  13   1   5        3.82        7.49      1.19 o 
  14   1   5        0.02        0.54      0.95 o 
  15   1   5        2.95        2.29      1.09 o 
   0   2   5       49.40       46.06      2.12 o 
   1   2   5       20.43       27.00      1.06 o 
   2   2   5      100.52       94.46      2.04 o 
   3   2   5        0.00        0.01      0.39 o 
   4   2   5       27.60       33.02      1.31 o 
   5   2   5      466.07      475.18      6.00 o 
   6   2   5      143.66      145.72      2.71 o 
   7   2   5       42.65       41.27      1.39 o 
   8   2   5       46.51       47.38      1.56 o 
   9   2   5       18.37       17.48      1.25 o 
  10   2   5       16.44       16.21      1.19 o 
  11   2   5      166.72      159.80      3.56 o 
  12   2   5       23.82       22.12      1.58 o 
  13   2   5        1.19        1.80      0.95 o 
  14   2   5       57.89       62.92      2.47 o 
  15   2   5        2.62        2.25      1.17 o 
   1   3   5      937.65      972.84     11.51 o 
   2   3   5      285.37      291.68      3.92 o 
   3   3   5        0.70        0.66      0.47 o 
   4   3   5      212.70      216.14      4.95 o 
   5   3   5       80.08       87.13      1.80 o 
   6   3   5       14.63       15.03      1.01 o 
   7   3   5        0.06       -0.51      0.52 o 
   8   3   5        2.25        2.31      0.70 o 
   9   3   5        0.00       -0.24      0.63 o 
  10   3   5       13.01       16.27      1.28 o 
  11   3   5       51.66       51.85      2.00 o 
  12   3   5        6.72        7.81      1.14 o 
  13   3   5        0.17        2.17      1.00 o 
  14   3   5       44.72       43.79      2.33 o 
  15   3   5        8.18        8.58      1.44 o 
   0   4   5       34.72       40.41      1.74 o 
   1   4   5        0.59        0.93      0.52 o 
   2   4   5      450.96      470.29      5.55 o 
   3   4   5        0.01        0.24      0.57 o 
   4   4   5       19.96       26.03      1.38 o 
   5   4   5        0.18        0.62      0.53 o 
   6   4   5      257.44      240.98      4.09 o 
   7   4   5       42.89       38.50      1.52 o 
   8   4   5        8.67       12.36      1.07 o 
   9   4   5       49.00       43.43      1.75 o 
  10   4   5       53.73       50.13      1.93 o 
  11   4   5       74.12       71.09      2.50 o 
  12   4   5       12.54       13.33      1.40 o 
  13   4   5        4.18        6.65      1.19 o 
  14   4   5      171.47      187.90      4.27 o 
   1   5   5       12.08       10.32      0.79 o 
   2   5   5        3.99        5.00      0.66 o 
   3   5   5      266.34      273.48      4.20 o 
   4   5   5       32.17       30.86      1.45 o 
   5   5   5       20.13       25.04      1.32 o 
   6   5   5      161.55      142.64      3.35 o 
   7   5   5       82.93       76.53      2.42 o 
   8   5   5       15.32       13.10      1.22 o 
   9   5   5      248.33      238.10      4.54 o 
  10   5   5        2.29        3.19      0.88 o 
  11   5   5       16.75       17.55      1.42 o 
  12   5   5       16.73       14.51      1.43 o 
  13   5   5       29.88       37.29      2.06 o 
  14   5   5        0.33        1.85      1.07 o 
   0   6   5        4.18        3.61      0.98 o 
   1   6   5        0.43        0.22      0.68 o 
   2   6   5       69.78       75.60      1.92 o 
   3   6   5      304.22      291.60      4.74 o 
   4   6   5       54.28       54.94      1.83 o 
   5   6   5        9.93       11.49      1.07 o 
   6   6   5      127.42      123.45      4.11 o 
   7   6   5        9.58       12.01      1.21 o 
   8   6   5       80.69       70.38      2.45 o 
   9   6   5        1.49        0.74      0.91 o 
  10   6   5        0.60        1.07      0.87 o 
  11   6   5       77.30       75.19      2.50 o 
  12   6   5        3.26        2.83      1.06 o 
  13   6   5       11.72       12.74      1.64 o 
   1   7   5       14.64       13.73      1.15 o 
   2   7   5       25.54       22.73      1.35 o 
   3   7   5       95.42       97.47      2.45 o 
   4   7   5       19.61       21.38      1.35 o 
   5   7   5       15.07       13.19      1.14 o 
   6   7   5        7.89        8.38      1.04 o 
   7   7   5       11.20       10.24      1.19 o 
   8   7   5       34.97       38.85      1.91 o 
   9   7   5        0.26        1.22      0.88 o 
  10   7   5       98.18       94.87      2.99 o 
  11   7   5        6.77        8.69      1.40 o 
  12   7   5       61.44       60.21      2.68 o 
   0   8   5      560.65      572.53     12.15 o 
   1   8   5        0.00        1.52      0.87 o 
   2   8   5       44.93       48.94      1.84 o 
   3   8   5      326.28      323.86      5.71 o 
   4   8   5       32.27       34.72      1.74 o 
   5   8   5        6.27        5.49      1.01 o 
   6   8   5        0.27        0.28      0.96 o 
   7   8   5       19.98       22.12      1.84 o 
   8   8   5        1.20        1.86      1.06 o 
   9   8   5       30.21       38.09      2.13 o 
  10   8   5        1.18        3.17      1.10 o 
  11   8   5        0.35        3.31      1.19 o 
   1   9   5      103.90       96.47      2.75 o 
   2   9   5       30.44       32.76      1.84 o 
   3   9   5       35.18       39.97      2.02 o 
   4   9   5       52.71       45.15      2.11 o 
   5   9   5        0.43        0.58      0.85 o 
   6   9   5       50.77       52.54      2.36 o 
   7   9   5        1.81        2.65      1.15 o 
   8   9   5        6.28        7.32      1.42 o 
   9   9   5        3.91        4.68      1.63 o 
   0  10   5       35.94       34.45      3.07 o 
   1  10   5       25.60       28.76      2.14 o 
   2  10   5        0.59        1.46      1.04 o 
   3  10   5       62.09       64.31      2.66 o 
   4  10   5       10.83       10.30      1.51 o 
   5  10   5       64.97       68.54      2.69 o 
   6  10   5        4.07        6.30      1.34 o 
   7  10   5       11.40        9.12      1.46 o 
   1  11   5        2.10        3.57      1.26 o 
   2  11   5        7.46        8.14      1.54 o 
   3  11   5        1.19        2.58      1.36 o 
   4  11   5       25.79       28.93      2.46 o 
   0   0   6        2.75        3.41      1.12 o 
   1   0   6        6.75        7.43      1.10 o 
   2   0   6      151.85      145.03      3.82 o 
   3   0   6       69.58       73.56      2.31 o 
   4   0   6      454.54      424.83     10.53 o 
   5   0   6      324.76      275.84      5.99 o 
   6   0   6        0.46        1.29      1.18 o 
   7   0   6     1230.31     1122.55     21.16 o 
   8   0   6     3246.83     3212.39     55.88 o 
   9   0   6       70.53       65.25      4.05 o 
  10   0   6      181.03      171.00      5.43 o 
  11   0   6      146.34      136.35      4.79 o 
  12   0   6      137.63      140.93      5.62 o 
  13   0   6       10.29       14.55      2.12 o 
  14   0   6       21.50       26.11      2.71 o 
   1   1   6       45.22       39.24      1.29 o 
   2   1   6      122.75      117.55      2.25 o 
   3   1   6        8.59       10.32      0.79 o 
   4   1   6      209.31      189.73      3.48 o 
   5   1   6      602.50      572.31      8.30 o 
   6   1   6      105.55       96.75      2.35 o 
   7   1   6      282.98      263.67      4.75 o 
   8   1   6       73.96       83.53      2.44 o 
   9   1   6        0.78        2.66      0.86 o 
  10   1   6       42.03       41.66      1.95 o 
  11   1   6      163.33      144.38      3.84 o 
  12   1   6        6.26        5.67      1.19 o 
  13   1   6        0.00        0.07      1.00 o 
  14   1   6        4.68        3.14      1.38 o 
   0   2   6      636.71      600.72     10.90 o 
   1   2   6       81.03       76.26      1.75 o 
   2   2   6        7.79        7.85      0.73 o 
   3   2   6       58.50       64.65      2.00 o 
   4   2   6       54.02       52.34      1.81 o 
   5   2   6       21.27       27.91      1.50 o 
   6   2   6      134.73      127.20      2.95 o 
   7   2   6        9.53        8.63      1.03 o 
   8   2   6       12.93       16.03      1.39 o 
   9   2   6       46.79       46.46      1.96 o 
  10   2   6       84.08       90.61      2.66 o 
  11   2   6       14.57       11.29      1.27 o 
  12   2   6        0.25        1.26      0.99 o 
  13   2   6        0.20        2.42      1.28 o 
  14   2   6       43.63       57.04      2.60 o 
   1   3   6       14.37       16.11      0.99 o 
   2   3   6       16.11       20.79      1.18 o 
   3   3   6       48.03       47.15      1.60 o 
   4   3   6        1.42        0.83      0.64 o 
   5   3   6       50.92       50.18      1.68 o 
   6   3   6       11.58       10.66      1.07 o 
   7   3   6       37.86       39.22      1.74 o 
   8   3   6       24.33       25.96      1.62 o 
   9   3   6        5.92        8.61      1.25 o 
  10   3   6       12.77       11.75      1.41 o 
  11   3   6       11.21        9.34      1.39 o 
  12   3   6       19.04       17.60      1.67 o 
  13   3   6       17.98       24.81      2.35 o 
   0   4   6       18.03       14.70      1.75 o 
   1   4   6        5.41        5.81      0.76 o 
   2   4   6        0.01        0.49      0.62 o 
   3   4   6        0.14       -0.23      0.62 o 
   4   4   6       38.84       39.46      1.47 o 
   5   4   6        4.57        4.85      0.83 o 
   6   4   6       36.42       36.86      1.74 o 
   7   4   6        1.74        2.91      0.87 o 
   8   4   6        3.52        5.13      0.99 o 
   9   4   6        1.69        1.11      0.89 o 
  10   4   6        2.90        6.68      1.23 o 
  11   4   6        2.42        4.63      1.20 o 
  12   4   6       11.59       13.43      1.61 o 
  13   4   6        1.49        2.99      1.21 o 
   1   5   6        2.79        5.25      0.77 o 
   2   5   6        1.18        1.31      0.66 o 
   3   5   6        0.05        0.00      0.78 o 
   4   5   6        1.99        1.93      0.75 o 
   5   5   6       80.31       79.91      2.42 o 
   6   5   6        2.43        3.28      0.91 o 
   7   5   6      101.41       96.33      3.13 o 
   8   5   6        9.88       12.56      1.27 o 
   9   5   6       87.93       81.54      2.56 o 
  10   5   6       15.33       16.56      1.46 o 
  11   5   6       33.60       28.86      2.01 o 
  12   5   6       13.58       14.92      1.91 o 
   0   6   6       26.17       25.32      2.24 o 
   1   6   6        0.00       -1.18      0.79 o 
   2   6   6       20.12       23.60      1.39 o 
   3   6   6       45.39       39.07      1.72 o 
   4   6   6        3.07        2.54      0.85 o 
   5   6   6       62.74       62.25      2.26 o 
   6   6   6        4.35        4.03      1.00 o 
   7   6   6      126.93      113.86      3.03 o 
   8   6   6      145.16      129.31      3.32 o 
   9   6   6        0.20        0.94      0.92 o 
  10   6   6       26.84       31.91      1.97 o 
  11   6   6        1.58        1.44      1.07 o 
   1   7   6       43.32       43.75      1.93 o 
   2   7   6       41.50       45.12      1.96 o 
   3   7   6      115.39      122.95      3.07 o 
   4   7   6        2.52        4.81      1.02 o 
   5   7   6       12.26       13.36      1.56 o 
   6   7   6       25.12       28.46      2.01 o 
   7   7   6        3.94        4.07      1.07 o 
   8   7   6        1.74        2.83      1.01 o 
   9   7   6       16.41       18.09      1.62 o 
  10   7   6       24.30       24.75      1.83 o 
   0   8   6     1547.62     1594.68     29.32 o 
   1   8   6      256.94      244.08      4.80 o 
   2   8   6       92.98       91.31      2.86 o 
   3   8   6      169.17      164.95      3.97 o 
   4   8   6       63.65       67.08      2.35 o 
   5   8   6       35.55       38.49      2.20 o 
   6   8   6       13.37       16.37      1.51 o 
   7   8   6        0.78        3.10      1.14 o 
   8   8   6        0.17        1.41      1.19 o 
   9   8   6        0.01        1.12      1.19 o 
   1   9   6        2.83        4.42      1.09 o 
   2   9   6       78.49       78.52      2.99 o 
   3   9   6      183.09      172.66      4.68 o 
   4   9   6       27.25       28.18      2.01 o 
   5   9   6        0.20       -0.87      1.36 o 
   6   9   6        9.44       13.78      1.80 o 
   7   9   6        0.23        1.02      1.19 o 
   0  10   6       49.80       51.46      3.77 o 
   1  10   6       54.33       50.58      2.46 o 
   2  10   6       73.60       78.29      3.06 o 
   3  10   6        8.47       10.35      1.54 o 
   1   1   7       22.48       24.89      1.39 o 
   2   1   7        5.22        4.89      0.89 o 
   3   1   7       19.10       17.53      1.43 o 
   4   1   7       16.98       20.33      1.50 o 
   5   1   7       26.74       29.07      1.93 o 
   6   1   7       31.14       31.65      1.99 o 
   7   1   7        1.98        2.26      1.04 o 
   8   1   7       40.74       41.17      2.15 o 
   9   1   7       43.44       41.81      2.18 o 
  10   1   7        2.26        3.60      1.19 o 
  11   1   7       18.74       22.35      1.86 o 
  12   1   7       14.97       17.81      1.75 o 
   0   2   7       62.02       60.72      2.66 o 
   1   2   7       26.25       24.21      1.37 o 
   2   2   7       69.88       67.76      2.17 o 
   3   2   7       15.99       21.04      1.53 o 
   4   2   7       37.00       38.09      2.08 o 
   5   2   7       17.54       16.28      1.36 o 
   6   2   7       11.21        9.20      1.20 o 
   7   2   7      189.43      166.38      3.96 o 
   8   2   7       34.40       34.80      2.83 o 
   9   2   7       15.54       16.17      1.79 o 
  10   2   7        1.17        2.21      1.12 o 
  11   2   7       10.78       11.63      1.62 o 
  12   2   7        1.84        4.14      1.37 o 
   1   3   7      297.71      290.31      4.65 o 
   2   3   7       76.34       70.58      2.14 o 
   3   3   7       48.77       54.63      2.02 o 
   4   3   7       14.46       18.37      1.39 o 
   5   3   7        0.01        0.86      0.80 o 
   6   3   7        2.41        3.49      0.92 o 
   7   3   7        4.37        5.58      1.17 o 
   8   3   7        4.19        4.41      1.16 o 
   9   3   7        0.93        2.13      1.15 o 
  10   3   7        0.00        0.11      1.03 o 
  11   3   7        2.94        4.40      1.31 o 
   0   4   7        1.68        2.98      1.13 o 
   1   4   7      120.66      124.49      2.68 o 
   2   4   7       14.46       16.67      1.29 o 
   3   4   7        7.81       10.88      1.17 o 
   4   4   7        0.26        1.50      0.85 o 
   5   4   7        6.32        4.98      1.03 o 
   6   4   7       34.91       34.58      2.01 o 
   7   4   7      115.24      115.06      3.30 o 
   8   4   7        7.17        7.38      1.40 o 
   9   4   7        1.78        3.63      1.22 o 
  10   4   7        0.65        3.09      1.22 o 
  11   4   7        0.20        1.86      1.19 o 
   1   5   7        0.00        0.95      0.77 o 
   2   5   7        8.35        9.76      1.14 o 
   3   5   7        4.62        5.09      1.09 o 
   4   5   7       11.76       15.15      1.38 o 
   5   5   7        4.88        5.16      1.07 o 
   6   5   7       75.35       70.40      2.55 o 
   7   5   7       34.22       33.99      2.00 o 
   8   5   7       38.89       43.56      2.25 o 
   9   5   7       71.10       67.92      2.80 o 
  10   5   7       31.59       32.65      2.89 o 
   0   6   7       16.28       20.44      2.21 o 
   1   6   7       62.41       72.38      2.74 o 
   2   6   7        5.23        8.22      1.22 o 
   3   6   7       28.70       30.13      1.99 o 
   4   6   7        6.70        6.13      1.17 o 
   5   6   7       42.75       46.87      2.10 o 
   6   6   7       31.63       33.90      2.01 o 
   7   6   7       32.72       34.62      2.02 o 
   8   6   7        0.00        1.14      1.13 o 
   9   6   7       31.23       32.07      2.19 o 
   1   7   7        1.92        1.01      0.97 o 
   2   7   7       48.73       55.27      2.46 o 
   3   7   7        6.97       13.33      1.42 o 
   4   7   7        1.83        2.36      1.10 o 
   5   7   7        0.06        1.45      1.12 o 
   6   7   7        1.89        3.47      1.27 o 
   7   7   7        0.09        0.78      1.25 o 
   0   8   7      263.50      271.00      7.48 o 
   1   8   7       53.98       60.99      2.98 o 
   2   8   7       51.68       55.33      2.43 o 
   3   8   7        0.11        1.96      1.13 o 
   4   8   7       24.43       32.81      2.39 o 
   5   8   7        2.15        2.58      1.36 o 
   0   0   8      121.74      125.32      5.78 o 
   1   0   8       33.99       37.84      2.80 o 
   2   0   8        3.21        4.25      1.70 o 
   3   0   8       47.34       58.15      3.93 o 
   4   0   8        7.76        5.67      1.64 o 
   5   0   8       32.17       44.95      3.22 o 
   6   0   8      442.12      436.17     12.96 o 
   7   0   8      368.30      306.30      9.24 o 
   8   0   8      191.98      183.55      6.80 o 
   9   0   8       28.78       32.39      3.33 o 
   1   1   8        5.00        3.69      1.13 o 
   2   1   8        6.28        5.75      1.13 o 
   3   1   8       37.16       40.18      2.27 o 
   4   1   8        8.05        8.54      1.28 o 
   5   1   8       89.18       84.76      3.00 o 
   6   1   8       83.62       82.96      3.06 o 
   7   1   8       95.94       74.74      2.96 o 
   8   1   8       23.91       26.02      2.19 o 
   9   1   8       66.33       64.55      2.96 o 
   0   2   8       11.32       15.85      2.19 o 
   1   2   8       34.69       34.59      2.02 o 
   2   2   8       67.91       68.94      2.55 o 
   3   2   8        0.67        1.72      0.97 o 
   4   2   8        1.75        2.51      1.06 o 
   5   2   8        0.37       -0.05      1.09 o 
   6   2   8        9.48       10.74      1.58 o 
   7   2   8       27.95       31.77      2.34 o 
   8   2   8       19.20       21.68      2.01 o 
   9   2   8        9.18        7.12      2.08 o 
   1   3   8        0.26        0.08      0.98 o 
   2   3   8       27.51       32.13      1.98 o 
   3   3   8        3.99        5.80      1.21 o 
   4   3   8        1.17        1.64      1.07 o 
   5   3   8        7.59        9.67      1.53 o 
   6   3   8       20.24       23.03      2.15 o 
   7   3   8        5.75        3.40      1.35 o 
   8   3   8        6.63        7.21      1.57 o 
   0   4   8        1.58        0.46      1.37 o 
   1   4   8        0.38        1.30      1.05 o 
   2   4   8       12.48       10.08      1.40 o 
   3   4   8        0.04        1.50      1.08 o 
   4   4   8        7.14        8.68      1.51 o 
   5   4   8        0.78       -0.61      1.22 o 
   6   4   8       11.23       10.13      1.64 o 
   7   4   8       13.08       13.45      1.73 o 
   1   5   8        2.94        2.25      1.21 o 
   2   5   8       22.31       28.16      2.26 o 
   3   5   8        8.96       10.89      1.70 o 
   4   5   8        7.24       12.40      1.51 o 
   5   5   8       12.99       12.64      1.49 o 
   6   5   8        8.09       12.86      1.58 o 
   0   6   8       42.53       47.82      4.41 o 
   1   6   8        0.45        2.87      1.12 o 
   2   6   8        8.12        9.60      1.78 o 
   3   6   8        0.98        1.85      1.28 o 
   4   6   8        2.31        4.59      1.46 o 
   1   1   9        0.67       -1.38      1.18 o 
   2   1   9        7.41        7.73      1.53 o 
   3   1   9       10.78       11.52      1.74 o 
   0   2   9       79.20       79.25      8.05 o 
   1   2   9        1.98        2.95      1.39 o 
   2   2   9       27.88       25.92      2.20 o 
   3   2   9       22.17       23.27      2.08 o 
                                                 
